# Supplementary material for: Memory First Aid: remote memory service and webinar-based dementia training for non-medical graduates in Nepal, India, Pakistan and Sri Lanka
Source: BJPsych Int. 2020 Jul 30:1–3. doi: 10.1192/bji.2020.42 (PMC7431851; doi:10.1192/bji.2020.42)
Supplement: Supplementary file 1 [file S2056474020000422sup001.zip]

Archive with 8 entries (8 files):
- S2056474020000422sup001.pdf
- S2056474020000422sup002.pdf
- S2056474020000422sup003.pdf
- S2056474020000422sup004.pdf
- S2056474020000422sup005.pdf
- S2056474020000422sup006.pdf
- S2056474020000422sup007.pdf
- S2056474020000422sup008.pdf
